# Supplementary material for: Integrative Analysis to Identify Genes Associated with Stemness and Immune Infiltration in Glioblastoma
Source: Cells. 2021 Oct 15;10(10):2765. doi: 10.3390/cells10102765 (PMC8534801; doi:10.3390/cells10102765)
Supplement: Supplementary file 1 [file cells-10-02765-s001.zip]

Archive with 2 entries (2 files):
- cells-1418988-supplementary.pdf
- Supplementary table S1 -Enrichemnt analysis of PPI with 40 identifiers.xlsx
